# Supplementary material for: Small RNA profiling and degradome analysis reveal regulation of microRNA in peanut embryogenesis and early pod development
Source: BMC Genomics. 2017 Mar 2;18:220. doi: 10.1186/s12864-017-3587-8 (PMC5335773; doi:10.1186/s12864-017-3587-8)
Supplement: Additional file 3: Table S3. — Detailed information of novel miRNAs in peanut. (XLS 46 kb) [file 12864_2017_3587_MOESM3_ESM.xls]

## Sheet: miRNA序列信息
Table S3 Detailed information of novel miRNAs in peanut by using high-throughput sequencing.
miRNA name	miR_seq	length	genome ID	genome_seq	strand	start	end	type	SS	hairpinLen	dG
ahy-miRn1-5p	GGAGTGGGTTGGTTGGGAAGA	21	Araip_B04	TGGAGCTAGCAGAAGTTGTAGGAGTGGGTTGGTTGGGAAGAAATCAAAACCTTATAATATGTATATGTTATGGTTTTTATTTTTTCCCAATTCCACCCATTCCTATTATTTCTATTGGTTCCTCC	-	132632304	132632428	5'	.((((((((.((((((.((((((((((((.((((((((((((((.((((((..(((((((....))))))))))))).))))))))))))..)))))))))))))).)))))).))))))))...	125	-61.7
ahy-miRn1-3p	TTCCCAATTCCACCCATTCCTA	22	Araip_B04	TGGAGCTAGCAGAAGTTGTAGGAGTGGGTTGGTTGGGAAGAAATCAAAACCTTATAATATGTATATGTTATGGTTTTTATTTTTTCCCAATTCCACCCATTCCTATTATTTCTATTGGTTCCTCC	-	132632304	132632428	3'	.((((((((.((((((.((((((((((((.((((((((((((((.((((((..(((((((....))))))))))))).))))))))))))..)))))))))))))).)))))).))))))))...	125	-61.7
ahy-miRn2-5p	AGAGGTGTATGGAATGAGAAA	21	Araip_B01	TTGTGAGTACTATGTTTGGTAGAGGTGTATGGAATGAGAAATGGGAAGGGCGTTTTCGGTTGACTTCATGAACTTCCCCTTTTTCATTCCATACATCATCTATCTAACATTGTCTTAATAGA	-	134821906	134822027	5'	...((((.((.(((((.((((((((((((((((((((((((.((((((..(((....((....))..)))..)))))).)))))))))))))))))).)))))).))))).)))))).....	122	-54
ahy-miRn2-3p	TTTTCATTCCATACATCATCTA	22	Araip_B01	TTGTGAGTACTATGTTTGGTAGAGGTGTATGGAATGAGAAATGGGAAGGGCGTTTTCGGTTGACTTCATGAACTTCCCCTTTTTCATTCCATACATCATCTATCTAACATTGTCTTAATAGA	-	134821906	134822027	3'	...((((.((.(((((.((((((((((((((((((((((((.((((((..(((....((....))..)))..)))))).)))))))))))))))))).)))))).))))).)))))).....	122	-54
ahy-miRn3-5p	AGGACACGGCGAATCCTCTATT	22	Araip_B10	TCTCCTATCTTTGAGGACACGGCGAATCCTCTATTCTCTCTTCTGCACTGCCGCCTCGTAAATCACTACTGTGATGTTAGTGTTTTTTATTGGGCCTAGGCCCAGTGGTGTGTAGCAAAGCAGAATAGAGGGTCCCCATGTTCTCATAGTTGGACT	-	4849988	4850143	5'	..(((...((.((((((((.((.(.((((((((((((((...((((((.(((((...(((((.((((((......).)))))...))))).((((....)))).)))))))))))...)).)))))))))))).))).)))))))).))..)))..	156	-65.9
ahy-miRn3-3p	TAGAGGGTCCCCATGTTCTCA	21	Araip_B10	TCTCCTATCTTTGAGGACACGGCGAATCCTCTATTCTCTCTTCTGCACTGCCGCCTCGTAAATCACTACTGTGATGTTAGTGTTTTTTATTGGGCCTAGGCCCAGTGGTGTGTAGCAAAGCAGAATAGAGGGTCCCCATGTTCTCATAGTTGGACT	-	4849988	4850143	3'	..(((...((.((((((((.((.(.((((((((((((((...((((((.(((((...(((((.((((((......).)))))...))))).((((....)))).)))))))))))...)).)))))))))))).))).)))))))).))..)))..	156	-65.9
ahy-miRn4-5p	TGAAGCAAAGTGATGACTCTG	21	Araip_B01	ATAAAACACTTGGAGCAACTTGAAGCAAAGTGATGACTCTGTGATCATAAGGCCTAGGATATATATTATCACGGCTTGTGATCACAGAGTCACCACTTTGCTTAAAGGCTCAAGTATTTCATTAT	-	2612064	2612188	5'	.......(((((.(((..(((.((((((((((.((((((((((((((((((.((...((((.....))))..)))))))))))))))))))).)))))))))).)))))))))))..........	125	-61.1
ahy-miRn4-3p	GAGTCACCACTTTGCTTAAAG	21	Araip_B01	ATAAAACACTTGGAGCAACTTGAAGCAAAGTGATGACTCTGTGATCATAAGGCCTAGGATATATATTATCACGGCTTGTGATCACAGAGTCACCACTTTGCTTAAAGGCTCAAGTATTTCATTAT	-	2612064	2612188	3'	.......(((((.(((..(((.((((((((((.((((((((((((((((((.((...((((.....))))..)))))))))))))))))))).)))))))))).)))))))))))..........	125	-61.1
ahy-miRn5-5p	AGAGATCAGAGATGCACACATT	22	Araip_B05	ATTTCTGTTAAGTTGGGCGTAGAGATCAGAGATGCACACATTTTACATGGCATTTGTTGAGGGTAGCAATATTGCATGTGGTATGTGTAATGTGTGGGTTTCTGGTCTCCACACTCCATAGAAGTATGGACT	-	375471994	375472125	5'	((((((((......(((.((.((((((((((((.((((((((.((((((.(((.(((....((((....))))))).))).)))))).)))))))).)))))))))))).)).))).)))))))).......	132	-50.3
ahy-miRn5-3p	TGTGTGGGTTTCTGGTCTCCAC	22	Araip_B05	ATTTCTGTTAAGTTGGGCGTAGAGATCAGAGATGCACACATTTTACATGGCATTTGTTGAGGGTAGCAATATTGCATGTGGTATGTGTAATGTGTGGGTTTCTGGTCTCCACACTCCATAGAAGTATGGACT	-	375471994	375472125	3'	((((((((......(((.((.((((((((((((.((((((((.((((((.(((.(((....((((....))))))).))).)))))).)))))))).)))))))))))).)).))).)))))))).......	132	-50.3
ahy-miRn6-5p	ATCCCTCGAAGGCTTCCGCTA	21	Araip_B09	ATTAAGAAATTGGCTTCTGCATCCCTCGAAGGCTTCCGCTACATCTTGTTTCAAATCAAATCGACATGAAGAAACATGGAGTAGCGGATTGGGCCAAGAGGGATGCACAAGACTTTATTCTTTGTT	-	622340163	622340288	5'	...(((((...(((((.((((((((((...((((((((((((.(((((((((...(((........))).)))))).)))))))))))...))))..)))))))))).))).))...)))))....	126	-53
ahy-miRn6-3p	GCGGATTGGGCCAAGAGGGATGC	23	Araip_B09	ATTAAGAAATTGGCTTCTGCATCCCTCGAAGGCTTCCGCTACATCTTGTTTCAAATCAAATCGACATGAAGAAACATGGAGTAGCGGATTGGGCCAAGAGGGATGCACAAGACTTTATTCTTTGTT	-	622340163	622340288	3'	...(((((...(((((.((((((((((...((((((((((((.(((((((((...(((........))).)))))).)))))))))))...))))..)))))))))).))).))...)))))....	126	-53
ahy-miRn7-5p	ACACTTAGTCTTGCGATAACT	21	Araip_B07	ACTTTCTAGAGGACACTTAGTCTTGCGATAACTTTAATATCATTATTATACTAATGTATGTCATTACACAGTGATATTAAAATTATTGTCGGACTAAGGTGTCTTTTAGAAAGG	+	31856155	31856268	5'	.((((((((((((((((((((((.(((((((.((((((((((((..(((((....))))).........)))))))))))).))))))).))))))).))))))))))))))).	114	-49.1
ahy-miRn7-3p	TTATTGTCGGACTAAGGTGTCT	22	Araip_B07	ACTTTCTAGAGGACACTTAGTCTTGCGATAACTTTAATATCATTATTATACTAATGTATGTCATTACACAGTGATATTAAAATTATTGTCGGACTAAGGTGTCTTTTAGAAAGG	+	31856155	31856268	3'	.((((((((((((((((((((((.(((((((.((((((((((((..(((((....))))).........)))))))))))).))))))).))))))).))))))))))))))).	114	-49.1
ahy-miRn8-5p	TTTGCCTTTACTGCATCGAAA	21	Araip_B10	TGCAGCAAAACCTTTTGCCTTTACTGCATCGAAATGAAGCAGCTCTTCACCAAATTGGGTGCTTCTTCACTTTGATGCAGTACGGACAAAAGCTTTTGCTGC	+	299834570	299834671	5'	.(((((((((.((((((.((.((((((((((((.(((((.(((....(.((.....))).))).))))).)))))))))))).)).)))))).)))))))))	102	-49.2
ahy-miRn8-3p	TTGATGCAGTACGGACAAAAG	21	Araip_B10	TGCAGCAAAACCTTTTGCCTTTACTGCATCGAAATGAAGCAGCTCTTCACCAAATTGGGTGCTTCTTCACTTTGATGCAGTACGGACAAAAGCTTTTGCTGC	+	299834570	199834671	3'	.(((((((((.((((((.((.((((((((((((.(((((.(((....(.((.....))).))).))))).)))))))))))).)).)))))).)))))))))	102	-49.2
ahy-miRn9	TTTGTGTGAAAGATCTCCGGA	21	Araip_B02	GTTGCCCAAAGCCAAGGAGATCGTTTCATCAAATCCAGTCGTCGTTTTCAGGTCTCTCTCTTCCCATCTTCCTAATTCATTTCTCGCTCTCTCTTTTGTGTGAAAGATCTCCGGAACTGACAGTG	-	14342596	14342720	3'	......((...((..(((((((.((((((((((...((.((........(((..................)))...........))..))....)))).)))))))))))))))...))......	125	-18.58
ahy-miRn10-5p-1	CGGTTGTGTGGAGTGCTACGG	21	Araip_B09	TACATGCATTCGGTTGTGTGGAGTGCTACGGTGCCATTGGTGTCTTTTGAATGCATTGAGTGGCATGCTACCGATCGGTTTAGGCGACAG	-	57672107	57672196	5'	....(((..(((((((.((((.((((((((((((.(((.(.......).))))))))..))))))).))))))))))).....)))....	90	-27.7
ahy-miRn10-5p-2	CGGTTGTGTGGAGTGCTACGG	21	Araip_B04	TACATGCATTCGGTTGTGTGGAGTGCTACGGTGCCATTGGTGTCTTTTGAATGCATTGAGTGGCATGCGACCGATCGGTTTAGGCGACAG	-	45797558	45797647	5'	....(((..(((((((.((.(.(((((((.((((.(((.(.......).)))))))...))))))).).))))))))).....)))....	90	-26.6
ahy-miRn10-5p-3	CGGTTGTGTGGAGTGCTACGG	21	Araip_B08	TACATGCACTCGGTTGTGTGGAGTGCTACGGTGCCATTGGTATCATTCGAATGCATTGAGTGGCATGCA	-	120156266	120156334	5'	..((((((((((((.((((.(((((.(((.(......).))).)))))..))))))))))).)))))..	69	-23.8
ahy-miRn11	AGGTGCCGGTGCATTTGCAGG	21	Araip_B03	TGTGGCCTTTATCTGCATTTGCACCTGCACTTTACTTGGGTTTTCCCATATGCCTTTTTTTACTCGACAACATTTCATTTAGAAAAAGAAAAAATAAGAAGTAATAAAGTATATGTGGAAATGGCTAAGGTGCCGGTGCATTTGCAGGTAAATGCCAT	-	2888917	2889074	3'	.(((((.((((((((((..((((((.((((((((((.....((((((((((((.(((..((((((.......((((.(((....)))))))......).))))).)))))))))).))))).)).)))))))).))))))..)))))))))).)))))	158	-60.62
ahy-miRn12-5p	AATCTGCAGCTGATATCATGT	21	Araip_B02	ACCAATTTTCAATCTGTGAGAATCTGCAGCTGATATCATGTTGAAGATGATGCCTAATGATGACTTCAATGAGAGTGATTCAACTGTTTGTTTCACCATGAGCTCAGTTGAAGATTTGCCCGGGTTGAAAATTGGTAG	-	102386012	102386149	5'	((((((((((((((((.(..(((((.(((((((..(((((.(((((.....((.....(((.((((......)))).))).....))...))))).)))))..))))))).)))))..).))))))))))))))))..	138	-51.3
ahy-miRn12-3p	ATGAGCTCAGTTGAAGATTTG	21	Araip_B02	ACCAATTTTCAATCTGTGAGAATCTGCAGCTGATATCATGTTGAAGATGATGCCTAATGATGACTTCAATGAGAGTGATTCAACTGTTTGTTTCACCATGAGCTCAGTTGAAGATTTGCCCGGGTTGAAAATTGGTAG	-	102386012	102386149	3'	((((((((((((((((.(..(((((.(((((((..(((((.(((((.....((.....(((.((((......)))).))).....))...))))).)))))..))))))).)))))..).))))))))))))))))..	138	-51.3
ahy-miRn13-5p	GGAACAAAGAGTTTGAGATGG	21	Araip_B08	CCGGAGTTTCCCGTCAATGGAGAACAAAGAGTTTGAGATGGTGATTGCTGCTTGTCTCACCGGAAAGACCCCCATGCAGATACAGGAACGCGTCCAGAAGCTCATCACCGACATTCAGCAATAAGCATTTCAAACTCTTTGTTCTCATCCTCACTCCAGACGGGCTC	-	127458305	127458471	5'	...(((...((((((....(((((((((((((((((((((.(.(((((((..((((.....((........))...........(((.....)))..............))))..))))))).).)))))))))))))))))))))............)))))))))	167	-61.39
ahy-miRn13-3p	ATTTCAAACTCTTTGTTCTCA	21	Araip_B08	CCGGAGTTTCCCGTCAATGGAGAACAAAGAGTTTGAGATGGTGATTGCTGCTTGTCTCACCGGAAAGACCCCCATGCAGATACAGGAACGCGTCCAGAAGCTCATCACCGACATTCAGCAATAAGCATTTCAAACTCTTTGTTCTCATCCTCACTCCAGACGGGCTC	-	127458305	127458471	3'	...(((...((((((....(((((((((((((((((((((.(.(((((((..((((.....((........))...........(((.....)))..............))))..))))))).).)))))))))))))))))))))............)))))))))	167	-61.39
ahy-miRn14-5p	AAATTGATTGATTATTCCTGA	21	Araip_B09	AATATTGTCCAAATTGATTGATTATTCCTGAAGTTATGAATCTGGTTAACAAAGATATTTGGCCAAGGCATTTAAGATTGACTTTGTCAACTCTGGCGACCTAAAATATATGGAGAAAGAAATGTAATTGAAGGACTCTCATTCAGACCAAATGTTCCAACCACACTCCAAGAGTTTCAGTTCAGATTCATAACCTCAGGAATAATTAATCAATTTGGACAGTACC	+	143999911	144000136	5'	..(((((((((((((((((((((((((((((.(((((((((((((........(((((((((.(...((.....((((((((...))))).))).))..(((.((.(((((..........))))).))..)))...........).)))))))))........((((...))))......))))))))))))).)))))))))))))))))))))))))))))..	226	-80
ahy-miRn14-3p	AGGAATAATTAATCAATTTGG	21	Araip_B09	AATATTGTCCAAATTGATTGATTATTCCTGAAGTTATGAATCTGGTTAACAAAGATATTTGGCCAAGGCATTTAAGATTGACTTTGTCAACTCTGGCGACCTAAAATATATGGAGAAAGAAATGTAATTGAAGGACTCTCATTCAGACCAAATGTTCCAACCACACTCCAAGAGTTTCAGTTCAGATTCATAACCTCAGGAATAATTAATCAATTTGGACAGTACC	+	143999911	144000136	3'	..(((((((((((((((((((((((((((((.(((((((((((((........(((((((((.(...((.....((((((((...))))).))).))..(((.((.(((((..........))))).))..)))...........).)))))))))........((((...))))......))))))))))))).)))))))))))))))))))))))))))))..	226	-80
ahy-miRn15-5p	CTCCAAATGATCCTAGCAAGC	21	Araip_B06	GTCATTCAGGAATCTCCAAATGATCCTAGCAAGCGTAGTATCAATCTTGTTCTTATTCAAAACAAAGTAAGCGTAGCTGTTTCCACTTACCTTATTTTGAGTAAGAACAAGATTGATGTCCTCATAACCCCGCAACCTACTACGCTTGCTAGGATCGTTTGGCGATTCTTGCATGA	+	14419544	14419719	5'	.((((.((((((((.(((((((((((((((((((((((((((((((((((((((((((((((.((.(((((.(..........).))))).)).)))))))))))))))))))))).....................))))))))))))))))))))))))).)))))))).))))	176	-89.69
ahy-miRn15-3p	TTGCTAGGATCGTTTGGCGAT	21	Araip_B06	GTCATTCAGGAATCTCCAAATGATCCTAGCAAGCGTAGTATCAATCTTGTTCTTATTCAAAACAAAGTAAGCGTAGCTGTTTCCACTTACCTTATTTTGAGTAAGAACAAGATTGATGTCCTCATAACCCCGCAACCTACTACGCTTGCTAGGATCGTTTGGCGATTCTTGCATGA	+	14419544	14419719	3'	.((((.((((((((.(((((((((((((((((((((((((((((((((((((((((((((((.((.(((((.(..........).))))).)).)))))))))))))))))))))).....................))))))))))))))))))))))))).)))))))).))))	176	-89.69
ahy-miRn16-5p	TGCTTAGGAAGGATTGTCTTA	21	Araip_B10	AAGACGCAAATGCTTAGGAAGGATTGTCTTAACAAGCAATAAGATTCTAGGGTGTTCTCAAAAATCATTGTCTATCAAGACAATCCTTTCTAAGCATTTGCATCTTG	-	13831431	13831537	5'	((((.(((((((((((((((((((((((((.....(((((..((((...(((....)))...))))))))).....))))))))))))))))))))))))).)))).	107	-48.6
ahy-miRn16-3p	AGACAATCCTTTCTAAGCATT	21	Araip_B10	AAGACGCAAATGCTTAGGAAGGATTGTCTTAACAAGCAATAAGATTCTAGGGTGTTCTCAAAAATCATTGTCTATCAAGACAATCCTTTCTAAGCATTTGCATCTTG	-	13831431	13831537	3'	((((.(((((((((((((((((((((((((.....(((((..((((...(((....)))...))))))))).....))))))))))))))))))))))))).)))).	107	-48.6
ahy-miRn17	AGGGCGTTATGTAGGGCATC	20	Araip_B01	GGTATGTGAGGTGCCACATTATGTTGCTGATTGGGACGATCTTTTTTGGGGATAAGTCTGGGGCAGGCGTGCACTGGAAGTTTCTACCCTTGCTTCGTGATTTTGTCAATATTGGACAGTATAGCTGGGGATCGGCATGCCTAGCACACATTTACAGGGCGTTATGTAGGGCATCTCGCTATAAC	-	125500866	125501050	3'	..(((((((((((((((((.(((((.(((.((.((((.((((((...))))))..)))).))((((((((((..((((....))))((((.(((.....((.(((((.......))))).))))).))))....)))))))).)).........)))))))).))))..)))))))))).)))..	185	-59.4
ahy-miRn18-1	TTGGTAGTAGAAGAAGGAGAT	21	Araip_B09	TTCCTGAAAGATTGATTCTTTTAACACCAACTGTGGAGGAGAATGATGAAGATGAGAAATCATATTTAGGAGATAACTTTTCAAGAAATTTGTACTTGGTGGTATCTGCAAAAGAAATCTTTCTGGTGATAAGGTTTATTGGGAATTTTGTGAATGATGATGGGTTGGTAGTAGAAGAAGGAGATCTTTTATCAT	+	11288071	11288265	3'	....(((((((((..((((((((..(((((((..((((((......((((.((((....)))).))))(.(((((.((..(((((.........))))).))))))).)........))))))...(.(((((((((.....))))))))).).........)))))))..))))))))...)))))))))....	195	-41.1
ahy-miRn18-2	TTGGTAGTAGAAGAAGGAGAT	21	Araip_B10	TTTTTAAAAGATTGATTCTTTTAACACTAACTGTGGAAGCGAATTATGAAAAGAGGAGAAACCATATTTAGGTGATAACTTTTCAAAAAATTTGTATTTGATGGTATCTACAAAAGCTTTCTGGTGATAAGGTTTATTGAAAATTTTGTGAATGGTGACGGATTGGTAGTAGAAGAAGGAGATCTTTTATCAT	+	121876959	121877151	3'	....(((((((((..((((((((..(((((((((.(..(((((((.(((((((.......(((.......))).....)))))))...))))))).........(((.(((((((..((((.(((((......))))))))).))))))).))).).)))).)))))..))))))))...)))))))))....	193	-44.2
ahy-miRn19	TCTGAATGGGATGAAAACGCT	21	Araip_B03	CAATTACAAATCTGAATGGGATGAAAACGCTTAAACTCAACAACTGCATTCACCTACTCGAATGGCCCAAGAACATGAAGAATCTTGTTCCAATCTTCACTCCCAAGAACATGAAGAATCTTGTCCCAAGAACATGAAGATTAGAACAAGATTCTTCGTATTCTTGGGCCATTTGAGTAGGTGGATGCAGTTGTTGAGCTTAAGCGTTTTCATCCCATTCAGATTTATAATTGA	+	11382138	11382371	5'	((((((.(((((((((((((((((((((((((((.((((((((((((((((((((((((((((((((((((((.((((((((((((((((.((((((((....((......)).....(((((...)))))...)))))))).)))))))))))))))).)))))))))))))))))))))))))))))))))))))).))))))))))))))))))))))))))).)))))).	234	-157
ahy-miRn20a-5p	TTTGGAAATTCGGTACATTAA	21	Araip_B09	GTTCTAAAACTGTATGTCACTTTGGAAATTCGGTACATTAACAACTCGGTGTGTAGTTTACACCCTACACACTGAGTTATGAATGTATCGAATTTTCAAAGCGTTCGATGTTTTAGAACCAA	-	13590433	13590554	5'	((((((((((.......(.((((((((((((((((((((...((((((((((((((........))))))))))))))...)))))))))))))))))))).)......))))))))))...	122	-59.42
ahy-miRn20a-3p	AATGTATCGAATTTTCAAAGC	21	Araip_B09	GTTCTAAAACTGTATGTCACTTTGGAAATTCGGTACATTAACAACTCGGTGTGTAGTTTACACCCTACACACTGAGTTATGAATGTATCGAATTTTCAAAGCGTTCGATGTTTTAGAACCAA	-	13590433	13590554	3'	((((((((((.......(.((((((((((((((((((((...((((((((((((((........))))))))))))))...)))))))))))))))))))).)......))))))))))...	122	-59.42
ahy-miRn20b-5p	TTTGGAAACTCGGTACATTAA	21	Araip_B03	TGTATGTCACTTTGGAAACTCGGTACATTAACAACTCAGTGTGTAGTTTACACCCTACACACTGAGTTATGAATGTATCGAATTTTCAAAGCGTTCGATGTTTTAGAACTAAGAGGGTCTAGCATAGT	+	3608211	3608338	5'	..(((((..(((((((((.((((((((((...((((((((((((((........))))))))))))))...)))))))))).))))))))).....(((.((((.......)))).)))..)))))..	128	-49.8
ahy-miRn20b-3p	AATGTATCGAATTTTCAAAGC	21	Araip_B03	TGTATGTCACTTTGGAAACTCGGTACATTAACAACTCAGTGTGTAGTTTACACCCTACACACTGAGTTATGAATGTATCGAATTTTCAAAGCGTTCGATGTTTTAGAACTAAGAGGGTCTAGCATAGT	+	3608211	3608338	3'	..(((((..(((((((((.((((((((((...((((((((((((((........))))))))))))))...)))))))))).))))))))).....(((.((((.......)))).)))..)))))..	128	-49.8
ahy-miRn21	TTACGTGTACACAAAAAATCA	21	Araip_B05	AGCAACTATGTTACGTGTACACAAAAAATCAGCCACTTGTATAGAATACATGTTGGAATACAAAATACACGTTGAAAATGAATTAAACAATACATGTATTCATACACAAACACATAGTGACAGATTTTTTAAGCACACGTAGTATTTTTATTTGCA	+	148053915	148054070	5'	.((((..(((((((((((.(..((((((((.(.(((((((((.((((((((((((.....))........(((............)))...))))))))))))))).........)))).).))))))))..).)))))))))))......)))).	156	-35.6
ahy-miRn22	TGAAAGTGGAATTAAAGCAAG	21	Araip_B03	CCCATTGTTGTGAAAGTGGAATTAAAGCAAGAGGGAAAAAGATTTTAGGGATCCAACTGGGCTCACAATGAATTGGAATAAGCAAATAGTTAGGATAATCTTTTTCCTTCTTGCTTTAATTCCACCTTCACAACAATGGGT	-	1232528	1232668	5'	((((((((((((((.(((((((((((((((((((((((((((((......(((((((((.(((..(((....))).....)))...))))).))))))))))))))))))))))))))))))))).)))))))))))))).	141	-77.2
ahy-miRn23-5p-1	GTCGACTTTACATGAAGTTGA	21	Araip_B01	TTCAAGTGCAGTCGACTTTACATGAAGTTGATAGATAAAAACCGTTAGATAAAAATTTAGTCAAATCAGTCAAATTATCTAACAGCTTTCAACTATCAACTTCACGTAAAATCGACTTCATCTGAAT	+	136521023	136521149	5'	((((.(((.((((((.(((((.((((((((((((...(((.(.(((((((((......................))))))))).).)))...)))))))))))).))))).)))))).))).)))).	127	-41.3
ahy-miRn23-5p-2	GTCGACTTTACATGAAGTTGA	21	Araip_B01	TTTACATGAAGTCGACTTTACATGAAGTTGATAGTTGAAAGTCGTTAGATGAAAATTTAGTCAAATCAGTCAAATCATCTAACGGCTCTCACTTATCAACTTTACGTGAAGTCAACTGCACTTGAATTTCCAACGTATATAACTAAGCAAAAGTCGTTAGATGAAAATTTAGTCAAATCAATCAAATCATCTAACGGTTTTCACTTATCAACTTCACGTGAAGTCAACTGCACTTGAAT	-	13276815	13277053	5'	((((..((.(((.((((((((.((((((((((((.(((((((((((((((((.......(..............(((((((((((((....((((.......(((((((((((((......))).)))))..)))))......))))....)))))))))))))..............).......))))))))))))))))).)))))))))))).)))))))).))).))..)))).	239	-74.9
ahy-miRn23-5p-3	GTCGACTTTACATGAAGTTGA	21	Araip_B04	CTCAGGTGCAGTCGACTTTACATGAAGTTGATATCTGAGAGCCGTTAAATGATTTGACTGATTTGACTAAATTTTCATCTAATAACTCTCAGGTATCAACTTCACGTGAAATCAACTTCATCTGAGT	+	132119216	132119342	5'	((((((((.(((.((.(((((.(((((((((((((((((((..((((.((((......................)))).))))..))))))))))))))))))).))))).)).))).)))))))).	127	-54.4
ahy-miRn23-5p-4	GTCGACTTTACATGAAGTTGA	21	Araip_B06	CTCAGGTGAAGTCGACTTTACATGAAGTTGATATCTGAGAACCGTTAGATGAAAATTTAATCATTTCATCTAACGGTTCTCAGATATCAACTTCACGTAAAGTCGACTGTACCTGAGT	-	1282619	1282736	5'	((((((((.((((((((((((.((((((((((((((((((((((((((((((((.........)))))))))))))))))))))))))))))))).)))))))))))).)))))))).	118	-85.5
ahy-miRn23-3p	AACTTTATGTGAAGTGGACTG	21	Araip_B01	TTCAAGTGCAGTCGACTTTACATGAAGTTGATAGATAAAAACCGTTAGATAAAAATTTAGTCAAATCAGTCAAATTATCTAACAGCTTTCAACTATCAACTTCACGTAAAATCGACTTCATCTGAAT	+	136521023	136521149	3'	((((.(((.((((((.(((((.((((((((((((...(((.(.(((((((((......................))))))))).).)))...)))))))))))).))))).)))))).))).)))).	127	-41.3
ahy-miRn24	TTTGGGTCTTGAGAGTACATG	21	Araip_B08	AAACCTTTCAAATGTGCTCTCAAGTCCAAAACATTCATATCGATGCTTTATACTTTCATCAATTTGTTCAAAATGTTTGGCGAAGATGTTTGGGTCTTGAGAGTACATGTGAAATGTTA	+	43795435	43795553	3'	.(((.(((((.(((((((((((((.((.(((((((....(((..(((((.......((......)).....)))))....))).))))))).)).))))))))))))).))))).))).	119	-40.2
