# Supplementary material for: Small RNA profiling and degradome analysis reveal regulation of microRNA in peanut embryogenesis and early pod development
Source: BMC Genomics. 2017 Mar 2;18:220. doi: 10.1186/s12864-017-3587-8 (PMC5335773; doi:10.1186/s12864-017-3587-8)
Supplement: Additional file 5: Table S2. — The miRNA normalization, fold change and statistical significance of known or novel miRNAs in S1, S2, S3 gynophores. (XLSX 61 kb) [file 12864_2017_3587_MOESM5_ESM.xlsx]

## Sheet: Sheet1
Table 1 Raw read of all the identified miRNA in peanut.
	Stage S1_Raw Reads		Stage S2_Raw Reads		Stage S3_Raw Reads		Stage S1_Normalized Abundance(TPM)		Stage S2_Normalized Abundance(TPM)		Stage S3_RNormalized Abundance(TPM)		Fold Change (S2/S1)	log2Fold Change (S2/S1)	P-value	adjusted p-value	Fold Change (S3/S1)	log2Fold Change (S3/S1)	P-value	adjusted p-value	Fold Change (S3/S2)	log2Fold Change (S3/S2)	P-value	adjusted p-value
miRNA ID	Biological repeat1	Biological repeat 2	Biological repeat1	Biological repeat 2	Biological repeat1	Biological repeat 2	Biological repeat1	Biological repeat 2	Biological repeat1	Biological repeat 2	Biological repeat1	Biological repeat 2
ahy-miR156	47483	41719	28526	25950	28376	30022	3709.09	3188.31	2195.72	1903.64	2091.48	2282.58	0.594334	-0.750655	0.00830222	0.0664178	0.634161	-0.657079	0.112028	0.263247	1.06701	0.0935762	0.490422	1
ahy-miR157	21405	21543	25290	25344	23700	24324	1672.03	1646.39	1946.64	1859.18	1746.83	1849.36	1.14688	0.19771	0.360161	0.864023	1.08371	0.115973	0.443091	0.767496	0.94492	-0.0817366	0.893283	1
ahy-miR159	1232	960	1192	867	1224	976	96.2366	73.3664	91.7514	63.6013	90.2161	74.2057	0.915978	-0.126615	0.871629	1	0.96945	-0.0447614	0.816517	0.96588	1.05838	0.0818539	0.761652	1
ahy-miR160	616	644	443	508	407	392	48.1183	49.2167	34.0989	37.2658	29.9983	29.8039	0.733186	-0.447748	0.527272	1	0.614396	-0.702759	0.147965	0.333782	0.837981	-0.255011	0.742498	1
ahy-miR162	83	84	81	117	72	72	6.48348	6.41956	6.23478	8.58287	5.30683	5.47419	1.14839	0.199606	0.913341	1	0.835541	-0.259218	1	1	0.727579	-0.458824	0.840249	1
ahy-miR164	3532	3954	7077	5603	10517	12142	275.899	302.178	544.735	411.024	775.165	923.161	1.65334	0.725386	0.0139285	0.102856	2.93789	1.55478	7.0302e-07	5.68275e-06	1.77694	0.829394	0.000274644	0.0037273
ahy-miR165	45328	43576	41023	33901	18588	35468	3540.76	3330.22	3157.65	2486.91	1370.05	2696.65	0.821506	-0.283657	0.373679	0.864023	0.591865	-0.756661	0.0750569	0.196771	0.720463	-0.473004	0.279663	0.788139
ahy-miR166	162301	120537	125993	148901	100482	100863	12678	9211.84	9698.01	10923.1	7406.12	7668.65	0.942038	-0.0861424	0.886531	1	0.688665	-0.538126	0.218701	0.461173	0.731037	-0.451983	0.0475244	0.300988
ahy-miR167	8335	7564	15012	16542	26197	29540	651.082	578.066	1155.51	1213.49	1930.87	2245.94	1.92735	0.946619	0.000468943	0.00562732	3.39814	1.76474	2.20895e-08	2.38076e-07	1.76311	0.818124	6.34532e-05	0.00100468
ahy-miR168	17712	16440	17115	18636	14917	14038	1383.56	1256.4	1317.39	1367.1	1099.47	1067.31	1.01687	0.0241299	0.789438	1	0.820765	-0.284958	0.651781	0.934663	0.807152	-0.309088	0.249423	0.740475
ahy-miR169a	2355	2464	2644	3529	1764	2567	183.959	188.307	203.516	258.88	130.017	195.17	1.24211	0.312794	0.311022	0.829391	0.873535	-0.195063	0.883304	0.973642	0.703266	-0.507857	0.164094	0.610948
ahy-miR169b	818	854	716	842	642	676	63.8974	65.2656	55.1124	61.7673	47.3192	51.3965	0.904902	-0.144167	0.876368	1	0.764273	-0.38784	0.534107	0.848532	0.844592	-0.243673	0.735947	1
ahy-miR171	320	252	319	729	152	172	24.9965	19.2587	24.5543	53.4779	11.2033	13.0772	1.76323	0.818221	0.240988	0.749766	0.548648	-0.866048	0.179452	0.386819	0.311161	-1.68427	0.00760263	0.0451406
ahy-miR172	5660	5546	5077	4966	13708	11642	442.126	423.844	390.79	364.295	1010.36	885.146	0.871953	-0.197678	0.635143	1	2.18888	1.13019	0.000162493	0.000829569	2.51032	1.32787	2.67355e-08	8.46623e-07
ahy-miR319	206	159	135	131	0	0	16.0915	12.1513	10.3913	9.60988	0	0	0.708186	-0.497799	0.682515	1	0.000708144	-10.4637	7.63209e-07	5.69471e-06	0.000999941	-9.96587	9.37462e-11	9.18713e-09
ahy-miR390	381	330	1519	1594	7910	7675	29.7615	25.2197	116.921	116.932	583.014	583.533	4.25334	2.0886	3.68909e-05	0.000505932	21.2172	4.40716	3.75455e-29	1.21397e-27	4.98836	2.31857	2.61387e-16	2.48317e-14
ahy-miR391	47	34	1338	1215	703	1187	3.67137	2.59839	102.989	89.1298	51.8153	90.2481	30.6422	4.93745	8.30584e-12	1.59472e-10	22.6585	4.50198	1.63979e-07	1.446e-06	0.739454	-0.435467	0.391069	0.972664
ahy-miR393	10	7	9	8	8	17	0.781142	0.534964	0.692754	0.586863	0.589647	1.29252	0.972276	-0.0405629	1	1	1.4301	0.516118	0.953956	1	1.47088	0.556681	0.995963	1
ahy-miR394	48	41	45	32	78	34	3.74948	3.13336	3.46377	2.34745	5.74906	2.58503	0.844306	-0.244162	1	1	1.21085	0.276022	0.873922	0.973642	1.43414	0.520184	0.895853	1
ahy-miR396	16133	19430	7606	11283	6569	7241	1260.22	1484.91	585.454	827.697	484.174	550.536	0.514786	-0.957955	0.00120662	0.0128706	0.376927	-1.40764	0.000145895	0.000786213	0.732201	-0.449689	0.196645	0.644181
ahy-miR397	27	14	12	6	13	15	2.10908	1.06993	0.923672	0.440147	0.958177	1.14046	0.429008	-1.22093	7.2704e-05	0.000570401	0.660153	-0.599127	0.706384	0.93862	1.53879	0.621798	0.995963	1
ahy-miR398	17174	9343	14	12	0	0	1341.53	714.024	1.07762	0.880295	0	0	0.000952497	-10.036	5.52797e-14	1.32671e-12	9.72973e-06	-16.6492	1.79282e-15	2.89839e-14	0.010215	-6.61317	0.000596329	0.00962359
ahy-miR399	79	95	49	45	65	32	6.17102	7.26022	3.77166	3.30111	4.79089	2.43297	0.526591	-0.925246	0.613624	1	0.53784	-0.894751	0.293103	0.568619	1.02136	0.0304955	1	1
ahy-miR403	318	289	259	269	337	331	24.8403	22.0864	19.9359	19.7333	24.8389	25.1661	0.845344	-0.242389	0.815613	1	1.0656	0.0916635	0.655812	0.934663	1.26055	0.334052	0.62628	1
ahy-miR408	71	81	63	70	48	91	5.54611	6.19029	4.84928	5.13505	3.53788	6.91877	0.850715	-0.233252	0.955286	1	0.890959	-0.166569	0.993152	1	1.04731	0.0666836	1	1
ahy-miR414	60	67	62	42	85	60	4.68685	5.12037	4.7723	3.08103	6.265	4.56182	0.800771	-0.320538	0.945565	1	1.10397	0.142695	0.853344	0.969441	1.37863	0.463233	0.830847	1
ahy-miR477	336	332	182	262	164	133	26.2464	25.3726	14.009	19.2198	12.0878	10.112	0.643733	-0.635466	0.511159	1	0.430071	-1.21735	0.00343819	0.0115001	0.66809	-0.581886	0.631853	1
ahy-miR482a	23800	27335	22577	25188	20215	26509	1859.12	2089.03	1737.81	1847.74	1489.97	2015.49	0.908159	-0.138982	0.737169	1	0.887873	-0.171575	0.913504	0.984554	0.977662	-0.0325925	0.925909	1
ahy-miR482b	856	767	1046	844	744	880	66.8657	58.6167	80.5134	61.9141	54.8372	66.9068	1.13504	0.182742	0.65785	1	0.970207	-0.0436353	0.837081	0.96663	0.854779	-0.226377	0.726653	1
ahy-miR530	655	570	394	317	157	155	51.1648	43.5613	30.3272	23.2545	11.5718	11.7847	0.565648	-0.822022	0.242112	0.749766	0.246569	-2.01994	3.03351e-05	0.000173088	0.435905	-1.19791	0.00180069	0.00610948
ahy-miR829	175	179	138	140	204	169	13.67	13.6798	10.6222	10.2701	15.036	12.8491	0.763894	-0.388555	0.809212	1	1.01958	0.0279687	0.791509	0.96588	1.33471	0.416524	0.693527	1
ahy-miR845	66	71	89	54	97	66	5.15553	5.42606	6.85056	3.96133	7.14948	5.01801	1.02176	0.0310619	1	1	1.14987	0.201474	0.702295	0.93862	1.12538	0.170412	0.841261	1
ahy-miR894	5262	4017	2795	2104	1748	2612	411.037	306.993	215.139	154.345	128.838	198.591	0.51458	-0.958533	0.00723087	0.0631057	0.456011	-1.13286	0.00357851	0.015092	0.886181	-0.174326	0.715815	1
ahy-miR1088	31177	28986	17	47	79	96	2435.37	2215.21	1.30853	3.44782	5.82277	7.29892	0.00102275	-9.93334	7.05625e-93	6.774e-91	0.00282152	-8.46931	2.75343e-63	2.67083e-61	2.75877	1.46402	0.00473077	0.00935487
ahy-miR1507	16724	15431	22284	22967	17332	18381	1306.38	1179.29	1715.26	1684.81	1277.47	1397.51	1.36787	0.451929	0.0661661	0.396997	1.07616	0.105896	0.462216	0.786578	0.786745	-0.346033	0.178491	0.610948
ahy-miR1509	2599	1980	3207	3375	4275	4151	203.019	151.318	246.851	247.583	315.093	315.602	1.39538	0.480656	0.138564	0.578354	1.77993	0.831821	0.00480089	0.0194036	1.27559	0.351164	0.162514	0.610948
ahy-miR1511	5693	4457	3442	3064	3074	3067	444.704	340.619	264.94	224.769	226.572	233.185	0.623576	-0.681363	0.0518313	0.33172	0.585437	-0.772414	0.0607264	0.175663	0.938839	-0.0910505	0.914548	1
ahy-miR1515	292	237	329	477	401	494	22.8093	18.1123	25.324	34.9917	29.5561	37.559	1.47393	0.559669	0.448047	0.955833	1.64009	0.713772	0.0568137	0.175663	1.11273	0.154103	0.774118	1
ahy-miR1520	1232	960	1192	867	1224	976	96.2366	73.3664	91.7514	63.6013	90.2161	74.2057	0.915978	-0.126615	0.871629	1	0.96945	-0.0447614	0.816517	0.96588	1.05838	0.0818539	0.761652	1
ahy-miR2084	2335	1940	2295	1870	1213	1994	182.397	148.261	176.652	137.179	89.4053	151.605	0.949112	-0.0753494	0.952317	1	0.72888	-0.456247	0.362071	0.650386	0.76796	-0.380897	0.368776	0.946857
ahy-miR2111	149	161	113	101	88	120	11.639	12.3042	8.69791	7.40915	6.48612	9.12365	0.67272	-0.571922	0.687723	1	0.651951	-0.617165	0.489336	0.791093	0.969126	-0.0452434	1	1
ahy-miR2118	1077	990	2012	1077	725	765	84.129	75.6591	154.869	79.0065	53.4368	58.1633	1.46366	0.54958	0.292096	0.829391	0.698425	-0.517822	0.318665	0.588583	0.477177	-1.0674	0.0984881	0.0467818
ahy-miR2199	10063	5572	5813	5615	2648	3958	786.063	425.831	447.442	411.905	195.173	300.928	0.709094	-0.495951	0.345572	0.864023	0.409361	-1.28856	0.00468107	0.0151355	0.577301	-0.792604	0.00790934	0.0834874
ahy-miR2628	406	247	932	1049	1420	1607	31.7143	18.8766	71.7385	76.9524	104.662	122.181	2.93908	1.55537	0.00582722	0.00559413	4.48387	2.16475	5.61244e-09	6.80508e-08	1.5256	0.609379	0.111704	0.505328
ahy-miR3508	48	50	74	54	49	78	3.74948	3.82117	5.69598	3.96133	3.61159	5.93037	1.27562	0.351203	0.901864	1	1.26039	0.333869	0.684135	0.934663	0.988057	-0.0173342	1	1
ahy-miR3509	2231	2168	1591	2183	2230	2241	174.273	165.686	122.463	160.14	164.364	170.384	0.831289	-0.266578	0.579481	1	0.984674	-0.0222819	0.74862	0.955476	1.18451	0.244296	0.399304	0.972664
ahy-miR3511	168	182	75	88	63	80	13.1232	13.9091	5.77295	6.45549	4.64347	6.08243	0.452365	-1.14444	0.00379556	0.00864023	0.396782	-1.33358	0.00615663	0.0175663	0.877128	-0.189141	1	1
ahy-miR3512	0	0	34	28	34	36	0	0	2.61707	2.05402	2.506	2.73709	233.555	7.86762	0.00584151	0.00832699	262.155	8.03428	0.00113718	0.00263247	1.12246	0.16666	1	1
ahy-miR3513	27	33	72	65	52	55	2.10908	2.52197	5.54203	4.76826	3.83271	4.18167	2.22634	1.15467	0.00658182	0.00932659	1.73057	0.791251	0.480403	0.789816	0.777318	-0.363422	0.947556	1
ahy-miR3514	278	293	276	268	208	261	21.7157	22.392	21.2444	19.6599	15.3308	19.8439	0.927373	-0.108779	0.980313	1	0.797473	-0.326492	0.724479	0.949655	0.859927	-0.217714	0.86857	1
ahy-miR3515	50	67	22	54	15	0	3.90571	5.12037	1.6934	3.96133	1.10559	0	0.626488	-0.674642	0.763807	1	0.122488	-3.02928	0.00687456	0.0185231	0.195516	-2.35464	0.77484	1
ahy-miR3516	212	228	121	165	80	85	16.5602	17.4245	9.31369	12.1041	5.89647	6.46258	0.630217	-0.66608	0.592005	1	0.363665	-1.45932	0.00186962	0.0671677	0.577048	-0.793237	0.556555	1
ahy-miR3517	77	71	94	92	122	99	6.01479	5.42606	7.23543	6.74893	8.99212	7.52701	1.22232	0.289619	0.912187	1	1.44387	0.529944	0.475137	0.789816	1.18126	0.240324	0.911459	1
ahy-miR3518	281	271	1418	565	487	386	21.9501	20.7107	109.147	41.4472	35.8948	29.3477	3.53004	1.81968	0.00842535	0.00449352	1.52933	0.612901	0.085297	0.217732	0.433233	-1.20678	0.00209613	0.00663775
ahy-miR3519	32	19	148	41	33	21	2.49965	1.45204	11.392	3.00767	2.4323	1.59664	3.64391	1.86549	0.00305792	0.00182939	1.01955	0.0279258	1	1	0.279794	-1.83756	0.00334991	0.00884003
ahy-miR3520	913	998	886	958	848	829	71.3182	76.2705	68.1978	70.2769	62.5026	63.0292	0.938246	-0.0919613	0.948244	1	0.850551	-0.23353	0.814188	0.96588	0.906533	-0.141568	0.869365	1
ahy-miR4376	2209	2193	2167	1055	1871	2137	172.554	167.596	166.8	77.3926	137.904	162.477	0.717895	-0.478156	0.343057	0.864023	0.883082	-0.179381	0.906971	0.984554	1.2301	0.298775	0.445236	1
ahy-miR4414	28967	23044	8816	8489	2624	2255	2262.73	1761.1	678.591	622.735	193.404	171.449	0.323405	-1.62859	1.79717e-08	2.87547e-07	0.090673	-3.46318	4.28577e-20	8.31439e-19	0.28037	-1.8346	7.13611e-11	3.38965e-09
ahy-miR5021	630	646	675	676	638	721	49.2119	49.3695	51.9565	49.5899	47.0244	54.8179	1.03008	0.0427523	0.910254	1	1.03308	0.0469493	0.668417	0.934663	1.00291	0.00419695	0.921705	1
ahy-miR5221	54	53	42	65	80	57	4.21816	4.05044	3.23285	4.76826	5.89647	4.33373	0.96765	-0.0474428	1	1	1.23724	0.30712	0.859505	0.969441	1.2786	0.354563	0.902474	1
ahy-miR5225	293	198	1206	571	147	118	22.8874	15.1318	92.829	41.8874	10.8348	8.97159	3.54337	1.82512	0.00432661	0.00296682	0.520956	-0.940767	0.106818	0.263247	0.147023	-2.76589	0.00772958	0.0334874
ahy-miR5227	62	72	109	79	85	130	4.84308	5.50248	8.39002	5.79527	6.265	9.88395	1.37115	0.455384	0.782487	1	1.56096	0.642429	0.275574	0.545524	1.13843	0.187045	0.911593	1
ahy-miR5234	350	340	318	141	335	302	27.34	25.9839	24.4773	10.3435	24.6915	22.9612	0.653005	-0.614835	0.51776	1	0.893646	-0.162225	0.980015	1	1.36851	0.452609	0.584161	1
ahy-miR5244	1209	1028	1433	1466	1090	1144	94.44	78.5632	110.302	107.543	80.3395	86.9788	1.25919	0.332499	0.392666	0.864023	0.967139	-0.0482043	0.832718	0.96663	0.768063	-0.380704	0.430137	1
ahy-miR5499	294	375	345	541	221	370	22.9656	28.6588	26.5556	39.6866	16.289	28.1312	1.28316	0.359699	0.572479	1	0.860452	-0.216833	0.969114	1	0.670574	-0.576532	0.500576	1
ahy-miR6300	578	405	1000	646	404	523	45.15	30.9515	76.9726	47.3892	29.7772	39.7639	1.63416	0.708548	0.188871	0.647558	0.913795	-0.130058	1	1	0.559184	-0.838606	0.158951	0.610948
ahy-miR6475	28	21	15	17	0	0	2.1872	1.60489	1.15459	1.24708	0	0	0.633338	-0.658952	1	1	0.00527414	-7.56685	0.00299192	0.00469051	0.00832753	-6.9079	0.000864315	0.00781502
ahy-miR6478	123	115	93	80	60	91	9.60804	8.78869	7.15846	5.86863	4.42236	6.91877	0.70812	-0.497935	0.801237	1	0.616475	-0.697886	0.434268	0.76589	0.87058	-0.199951	0.96164	1
ahy-miR7502	2085	2468	2533	3775	7381	8511	162.868	188.613	194.972	276.926	544.024	647.095	1.3426	0.425028	0.185839	0.647558	3.38886	1.7608	4.23004e-08	4.10314e-07	2.5241	1.33577	2.11915e-07	5.03299e-06
ahy-miR7696	3177	3154	3239	3076	3554	3100	248.169	241.039	249.314	225.649	261.951	235.694	0.970882	-0.0426321	0.997195	1	1.01725	0.0246693	0.650249	0.934663	1.04776	0.0673015	0.701586	1
ahy-miR8175	2628	1153	2915	823	1867	1261	205.284	88.1162	224.375	60.3735	137.609	95.8743	0.970513	-0.04318	1	1	0.795785	-0.32955	0.762886	0.961039	0.819962	-0.28637	0.807418	1
ahy-miR9666	13	25	1521	1802	4332	4558	1.01548	1.91058	117.075	132.191	319.294	346.547	85.1881	6.41258	3.33553e-17	1.06737e-15	227.555	7.83007	1.92023e-42	9.3131e-41	2.6712	1.41749	2.89019e-06	5.49136e-05
ahy-miRn1	12379	16628	6449	12095	7918	9767	966.975	1270.77	496.397	887.264	583.604	742.589	0.618328	-0.693555	0.130328	0.568705	0.592647	-0.754754	0.0615725	0.175663	0.958467	-0.0611995	0.985837	1
ahy-miRn4	8312	7023	6078	5968	8015	8574	649.285	536.721	467.84	437.8	590.753	651.885	0.763604	-0.389103	0.255961	0.767884	1.04775	0.0672941	0.54236	0.848532	1.37211	0.456397	0.04206	0.285407
ahy-miRn2	4189	4007	5916	5010	4328	4176	327.22	306.228	455.37	367.523	318.999	317.503	1.29907	0.377477	0.179794	0.647558	1.00482	0.00693784	0.680299	0.934663	0.773493	-0.37054	0.241629	0.740475
ahy-miRn5	3172	3760	2745	3252	3926	5461	247.778	287.352	211.29	238.56	289.37	415.202	0.840636	-0.250446	0.561257	1	1.31664	0.396857	0.113983	0.263247	1.56624	0.647303	0.0153705	0.14602
ahy-miRn6	2719	2908	2536	3325	2687	2208	212.392	222.239	195.203	243.915	198.048	167.875	1.01032	0.0148144	0.866045	1	0.841915	-0.248253	0.746958	0.955476	0.833314	-0.263067	0.515893	1
ahy-miRn7	2620	2280	1402	2044	1125	947	204.659	174.245	107.916	149.944	82.9192	72.0008	0.680539	-0.555251	0.182407	0.647558	0.408863	-1.29031	0.00122306	0.00539256	0.600793	-0.73506	0.0960177	0.467818
ahy-miRn8	1819	1488	0	0	0	0	142.09	113.718	0	0	0	0	7.81837e-05	-13.6428	6.27362e-19	3.01134e-17	7.81837e-05	-13.6428	3.22561e-28	7.82211e-27	1	0	1	1
ahy-miRn9	1608	1382	922	1379	1135	1317	125.608	105.617	70.9688	101.161	83.6562	100.132	0.744424	-0.425803	0.39601	0.864023	0.794847	-0.331251	0.600896	0.910734	1.06773	0.094552	0.737333	1
ahy-miRn10	1309	1260	976	1147	1121	1142	102.251	96.2935	75.1253	84.1415	82.6244	86.8267	0.80217	-0.31802	0.568238	1	0.853465	-0.228596	0.796161	0.96588	1.06394	0.0894232	0.778354	1
ahy-miRn11	1296	842	775	351	208	167	101.236	64.3485	59.6538	25.7486	15.3308	12.6971	0.515764	-0.955218	0.109588	0.500972	0.169267	-2.56263	4.25296e-06	2.75025e-05	0.328186	-1.60741	0.0850241	0.457926
ahy-miRn12	834	807	381	562	358	577	65.1472	61.6737	29.3266	41.2271	26.3867	43.8695	0.556326	-0.845998	0.172355	0.647558	0.55398	-0.852093	0.0674456	0.185231	0.995784	-0.00609508	0.985493	1
ahy-miRn3	741	625	327	311	292	613	57.8826	47.7646	25.1701	22.8143	21.5221	46.6066	0.454194	-1.13862	0.0956539	0.0459139	0.644871	-0.632919	0.274767	0.545524	1.41981	0.5057	0.442213	1
ahy-miRn13	442	395	279	338	318	337	34.5265	30.1872	21.4754	24.795	23.4385	25.6222	0.715001	-0.483983	0.555545	1	0.75812	-0.399502	0.555335	0.855039	1.06031	0.0844813	0.880818	1
ahy-miRn14	408	425	533	752	646	794	31.8706	32.4799	41.0264	55.1651	47.614	60.3681	1.49481	0.579959	0.304397	0.829391	1.67803	0.74677	0.0270725	0.0937868	1.12257	0.166811	0.715848	1
ahy-miRn15	392	353	465	416	2137	1089	30.6208	26.9775	35.7923	30.5169	157.51	82.7971	1.15124	0.203184	0.730143	1	4.17212	2.06078	0.00968544	0.0375795	3.62403	1.8576	0.000280777	0.00222282
ahy-miRn16	340	228	345	339	582	509	26.5588	17.4245	26.5556	24.8683	42.8969	38.6995	1.16917	0.225481	0.763854	1	1.85516	0.891547	0.0178501	0.0665945	1.58674	0.666066	0.282071	0.788139
ahy-miRn17	331	252	326	221	226	167	25.8558	19.2587	25.0931	16.2121	16.6575	12.6971	0.915564	-0.127268	0.981779	1	0.65067	-0.620003	0.321597	0.588583	0.710677	-0.492735	0.610299	1
ahy-miRn18	262	301	491	409	389	371	20.4659	23.0034	37.7936	30.0034	28.6716	28.2073	1.55965	0.641222	0.364387	0.864023	1.30848	0.387895	0.266792	0.545524	0.838959	-0.253327	0.786697	1
ahy-miRn19	250	304	260	319	394	411	19.5285	23.2327	20.0129	23.4012	29.0401	31.2485	1.01527	0.0218582	0.95205	1	1.40989	0.495582	0.155121	0.341972	1.38869	0.473724	0.490491	1
ahy-miRn23	155	149	70	132	0	0	12.1077	11.3871	5.38808	9.68324	0	0	0.641476	-0.640534	0.635745	1	0.000851253	-10.1981	7.21369e-06	4.3733e-05	0.00132702	-9.55759	0.00030069	0.00816158
ahy-miRn20a	152	155	324	344	571	668	11.8734	11.8456	24.9391	25.2351	42.0861	50.7883	2.11536	1.08091	0.00199819	0.00166148	3.91562	1.96924	2.63411e-06	1.82506e-05	1.85104	0.888334	0.140598	0.607129
ahy-miRn24	142	142	234	238	110	93	11.0922	10.8521	18.0116	17.4592	8.10765	7.07083	1.6164	0.692783	0.465382	0.971231	0.691681	-0.531821	0.650809	0.934663	0.427915	-1.2246	0.0867649	0.145793
ahy-miRn20b	127	110	354	335	814	880	9.9205	8.40657	27.2483	24.5749	59.9966	66.9068	2.82769	1.49962	0.00914662	0.00459139	6.92437	2.79168	2.45633e-10	3.40377e-09	2.44878	1.29206	0.0228279	0.19715
ahy-miRn21	104	98	12	12	0	0	8.12387	7.48949	0.923672	0.880295	0	0	0.11554	-3.11354	0.00717797	0.00405344	0.00128095	-9.60857	0.000355898	0.0017261	0.0110867	-6.49503	0.000156953	0.00223086
ahy-miRn22	95	115	132	172	352	335	7.42085	8.78869	10.1604	12.6176	25.9445	25.4702	1.40522	0.490795	0.671175	1	3.17188	1.66534	0.000462196	0.00213491	2.25721	1.17454	0.0156953	0.0855706

## Sheet: Sheet3
3709.09	3188.31			2195.72	1903.64			2091.48	2282.58
1672.03	1646.39			1946.64	1859.18			1746.83	1849.36
96.2366	73.3664			91.7514	63.6013			90.2161	74.2057
48.1183	49.2167			34.0989	37.2658			29.9983	29.8039
6.48348	6.41956			6.23478	8.58287			5.30683	5.47419
275.899	302.178			544.735	411.024			775.165	923.161
3540.76	3330.22			3157.65	2486.91			1370.05	2696.65
12678	9211.84			9698.01	10923.1			7406.12	7668.65
651.082	578.066			1155.51	1213.49			1930.87	2245.94
1383.56	1256.4			1317.39	1367.1			1099.47	1067.31
183.959	188.307			203.516	258.88			130.017	195.17
63.8974	65.2656			55.1124	61.7673			47.3192	51.3965
24.9965	19.2587			24.5543	53.4779			11.2033	13.0772
442.126	423.844			390.79	364.295			1010.36	885.146
16.0915	12.1513			10.3913	9.60988			0	0
29.7615	25.2197			116.921	116.932			583.014	583.533
3.67137	2.59839			102.989	89.1298			51.8153	90.2481
0.781142	0.534964			0.692754	0.586863			0.589647	1.29252
3.74948	3.13336			3.46377	2.34745			5.74906	2.58503
1260.22	1484.91			585.454	827.697			484.174	550.536
2.10908	1.06993			0.923672	0.440147			0.958177	1.14046
1341.53	714.024			1.07762	0.880295			0	0
6.17102	7.26022			3.77166	3.30111			4.79089	2.43297
24.8403	22.0864			19.9359	19.7333			24.8389	25.1661
5.54611	6.19029			4.84928	5.13505			3.53788	6.91877
4.68685	5.12037			4.7723	3.08103			6.265	4.56182
26.2464	25.3726			14.009	19.2198			12.0878	10.112
1859.12	2089.03			1737.81	1847.74			1489.97	2015.49
66.8657	58.6167			80.5134	61.9141			54.8372	66.9068
51.1648	43.5613			30.3272	23.2545			11.5718	11.7847
13.67	13.6798			10.6222	10.2701			15.036	12.8491
5.15553	5.42606			6.85056	3.96133			7.14948	5.01801
411.037	306.993			215.139	154.345			128.838	198.591
2435.37	2215.21			1.30853	3.44782			5.82277	7.29892
1306.38	1179.29			1715.26	1684.81			1277.47	1397.51
203.019	151.318			246.851	247.583			315.093	315.602
444.704	340.619			264.94	224.769			226.572	233.185
22.8093	18.1123			25.324	34.9917			29.5561	37.559
96.2366	73.3664			91.7514	63.6013			90.2161	74.2057
182.397	148.261			176.652	137.179			89.4053	151.605
11.639	12.3042			8.69791	7.40915			6.48612	9.12365
84.129	75.6591			154.869	79.0065			53.4368	58.1633
786.063	425.831			447.442	411.905			195.173	300.928
31.7143	18.8766			71.7385	76.9524			104.662	122.181
3.74948	3.82117			5.69598	3.96133			3.61159	5.93037
174.273	165.686			122.463	160.14			164.364	170.384
13.1232	13.9091			5.77295	6.45549			4.64347	6.08243
0	0			2.61707	2.05402			2.506	2.73709
2.10908	2.52197			5.54203	4.76826			3.83271	4.18167
21.7157	22.392			21.2444	19.6599			15.3308	19.8439
3.90571	5.12037			1.6934	3.96133			1.10559	0
16.5602	17.4245			9.31369	12.1041			5.89647	6.46258
6.01479	5.42606			7.23543	6.74893			8.99212	7.52701
21.9501	20.7107			109.147	41.4472			35.8948	29.3477
2.49965	1.45204			11.392	3.00767			2.4323	1.59664
71.3182	76.2705			68.1978	70.2769			62.5026	63.0292
172.554	167.596			166.8	77.3926			137.904	162.477
2262.73	1761.1			678.591	622.735			193.404	171.449
49.2119	49.3695			51.9565	49.5899			47.0244	54.8179
4.21816	4.05044			3.23285	4.76826			5.89647	4.33373
22.8874	15.1318			92.829	41.8874			10.8348	8.97159
4.84308	5.50248			8.39002	5.79527			6.265	9.88395
27.34	25.9839			24.4773	10.3435			24.6915	22.9612
94.44	78.5632			110.302	107.543			80.3395	86.9788
22.9656	28.6588			26.5556	39.6866			16.289	28.1312
45.15	30.9515			76.9726	47.3892			29.7772	39.7639
2.1872	1.60489			1.15459	1.24708			0	0
9.60804	8.78869			7.15846	5.86863			4.42236	6.91877
162.868	188.613			194.972	276.926			544.024	647.095
248.169	241.039			249.314	225.649			261.951	235.694
205.284	88.1162			224.375	60.3735			137.609	95.8743
1.01548	1.91058			117.075	132.191			319.294	346.547
966.975	1270.77			496.397	887.264			583.604	742.589
649.285	536.721			467.84	437.8			590.753	651.885
327.22	306.228			455.37	367.523			318.999	317.503
247.778	287.352			211.29	238.56			289.37	415.202
212.392	222.239			195.203	243.915			198.048	167.875
204.659	174.245			107.916	149.944			82.9192	72.0008
142.09	113.718			0	0			0	0
125.608	105.617			70.9688	101.161			83.6562	100.132
102.251	96.2935			75.1253	84.1415			82.6244	86.8267
101.236	64.3485			59.6538	25.7486			15.3308	12.6971
65.1472	61.6737			29.3266	41.2271			26.3867	43.8695
57.8826	47.7646			25.1701	22.8143			21.5221	46.6066
34.5265	30.1872			21.4754	24.795			23.4385	25.6222
31.8706	32.4799			41.0264	55.1651			47.614	60.3681
30.6208	26.9775			35.7923	30.5169			157.51	82.7971
26.5588	17.4245			26.5556	24.8683			42.8969	38.6995
25.8558	19.2587			25.0931	16.2121			16.6575	12.6971
20.4659	23.0034			37.7936	30.0034			28.6716	28.2073
19.5285	23.2327			20.0129	23.4012			29.0401	31.2485
12.1077	11.3871			5.38808	9.68324			0	0
11.8734	11.8456			24.9391	25.2351			42.0861	50.7883
11.0922	10.8521			18.0116	17.4592			8.10765	7.07083
9.9205	8.40657			27.2483	24.5749			59.9966	66.9068
8.12387	7.48949			0.923672	0.880295			0	0
7.42085	8.78869			10.1604	12.6176			25.9445	25.4702

## Sheet: Sheet2
ahy-miR156	-0.750655	-0.657079	0.0935762
ahy-miR157	0.19771	0.115973	-0.0817366
ahy-miR159	-0.126615	-0.0447614	0.0818539
ahy-miR160	-0.447748	-0.702759	-0.255011
ahy-miR162	0.199606	-0.259218	-0.458824
ahy-miR164	0.725386	1.55478	0.829394
ahy-miR165	-0.283657	-0.756661	-0.473004
ahy-miR166	-0.0861424	-0.538126	-0.451983
ahy-miR167	0.946619	1.76474	0.818124
ahy-miR168	0.0241299	-0.284958	-0.309088
ahy-miR169a	0.312794	-0.195063	-0.507857
ahy-miR169b	-0.144167	-0.38784	-0.243673
ahy-miR171	0.818221	-0.866048	-1.68427
ahy-miR172	-0.197678	1.13019	1.32787
ahy-miR319	-0.497799	-10.4637	-9.96587
ahy-miR390	2.0886	4.40716	2.31857
ahy-miR391	4.93745	4.50198	-0.435467
ahy-miR393	-0.0405629	0.516118	0.556681
ahy-miR394	-0.244162	0.276022	0.520184
ahy-miR396	-0.957955	-1.40764	-0.449689
ahy-miR397	-1.22093	-0.599127	0.621798
ahy-miR398	-10.036	-16.6492	-6.61317
ahy-miR399	-0.925246	-0.894751	0.0304955
ahy-miR403	-0.242389	0.0916635	0.334052
ahy-miR408	-0.233252	-0.166569	0.0666836
ahy-miR414	-0.320538	0.142695	0.463233
ahy-miR477	-0.635466	-1.21735	-0.581886
ahy-miR482a	-0.138982	-0.171575	-0.0325925
ahy-miR482b	0.182742	-0.0436353	-0.226377
ahy-miR530	-0.822022	-2.01994	-1.19791
ahy-miR829	-0.388555	0.0279687	0.416524
ahy-miR845	0.0310619	0.201474	0.170412
ahy-miR894	-0.958533	-1.13286	-0.174326
ahy-miR1088	-9.93334	-8.46931	1.46402
ahy-miR1507	0.451929	0.105896	-0.346033
ahy-miR1509	0.480656	0.831821	0.351164
ahy-miR1511	-0.681363	-0.772414	-0.0910505
ahy-miR1515	0.559669	0.713772	0.154103
ahy-miR1520	-0.126615	-0.0447614	0.0818539
ahy-miR2084	-0.0753494	-0.456247	-0.380897
ahy-miR2111	-0.571922	-0.617165	-0.0452434
ahy-miR2118	0.54958	-0.517822	-1.0674
ahy-miR2199	-0.495951	-1.28856	-0.792604
ahy-miR2628	1.55537	2.16475	0.609379
ahy-miR3508	0.351203	0.333869	-0.0173342
ahy-miR3509	-0.266578	-0.0222819	0.244296
ahy-miR3511	-1.14444	-1.33358	-0.189141
ahy-miR3512	7.86762	8.03428	0.16666
ahy-miR3513	1.15467	0.791251	-0.363422
ahy-miR3514	-0.108779	-0.326492	-0.217714
ahy-miR3515	-0.674642	-3.02928	-2.35464
ahy-miR3516	-0.66608	-1.45932	-0.793237
ahy-miR3517	0.289619	0.529944	0.240324
ahy-miR3518	1.81968	0.612901	-1.20678
ahy-miR3519	1.86549	0.0279258	-1.83756
ahy-miR3520	-0.0919613	-0.23353	-0.141568
ahy-miR4376	-0.478156	-0.179381	0.298775
ahy-miR4414	-1.62859	-3.46318	-1.8346
ahy-miR5021	0.0427523	0.0469493	0.00419695
ahy-miR5221	-0.0474428	0.30712	0.354563
ahy-miR5225	1.82512	-0.940767	-2.76589
ahy-miR5227	0.455384	0.642429	0.187045
ahy-miR5234	-0.614835	-0.162225	0.452609
ahy-miR5244	0.332499	-0.0482043	-0.380704
ahy-miR5499	0.359699	-0.216833	-0.576532
ahy-miR6300	0.708548	-0.130058	-0.838606
ahy-miR6475	-0.658952	-7.56685	-6.9079
ahy-miR6478	-0.497935	-0.697886	-0.199951
ahy-miR7502	0.425028	1.7608	1.33577
ahy-miR7696	-0.0426321	0.0246693	0.0673015
ahy-miR8175	-0.04318	-0.32955	-0.28637
ahy-miR9666	6.41258	7.83007	1.41749
ahy-miRn1	-0.693555	-0.754754	-0.0611995
ahy-miRn4	-0.389103	0.0672941	0.456397
ahy-miRn2	0.377477	0.00693784	-0.37054
ahy-miRn5	-0.250446	0.396857	0.647303
ahy-miRn6	0.0148144	-0.248253	-0.263067
ahy-miRn7	-0.555251	-1.29031	-0.73506
ahy-miRn8	-13.6428	-13.6428	0
ahy-miRn9	-0.425803	-0.331251	0.094552
ahy-miRn10	-0.31802	-0.228596	0.0894232
ahy-miRn11	-0.955218	-2.56263	-1.60741
ahy-miRn12	-0.845998	-0.852093	-0.00609508
ahy-miRn3	-1.13862	-0.632919	0.5057
ahy-miRn13	-0.483983	-0.399502	0.0844813
ahy-miRn14	0.579959	0.74677	0.166811
ahy-miRn15	0.203184	2.06078	1.8576
ahy-miRn16	0.225481	0.891547	0.666066
ahy-miRn17	-0.127268	-0.620003	-0.492735
ahy-miRn18	0.641222	0.387895	-0.253327
ahy-miRn19	0.0218582	0.495582	0.473724
ahy-miRn23	-0.640534	-10.1981	-9.55759
ahy-miRn20a	1.08091	1.96924	0.888334
ahy-miRn24	0.692783	-0.531821	-1.2246
ahy-miRn20b	1.49962	2.79168	1.29206
ahy-miRn21	-3.11354	-9.60857	-6.49503
ahy-miRn22	0.490795	1.66534	1.17454
