# Supplementary material for: Small RNA profiling and degradome analysis reveal regulation of microRNA in peanut embryogenesis and early pod development
Source: BMC Genomics. 2017 Mar 2;18:220. doi: 10.1186/s12864-017-3587-8 (PMC5335773; doi:10.1186/s12864-017-3587-8)
Supplement: Additional file 8: Table S4. — Oligonucleotide primer sequences used for qRT-PCR. (XLS 31 kb) [file 12864_2017_3587_MOESM8_ESM.xls]

## Sheet: Sheet1
Table S4 Oligonucleotide primer sequences used for qRT-PCR.
ID	miRNA or mRNA	Sequence (5'-3')
miR156-RTP	miR156	GTCGTATCCAGTGCAGGGTCCGAGGTATTCGCACTGGATACGACGTGCTCA
miR156-F	miR156	CGCGGTGACAGAAGAGAGTGAGC
miR159-RTP	miR159	GTCGTATCCAGTGCAGGGTCCGAGGTATTCGCACTGGATACGACTAGAGCTG
miR159-F	miR159	CGTTTGGATTGAAGGGAGCT
miR164-RTP	miR164	GTCGTATCCAGTGCAGGGTCCGAGGTATTCGCACTGGATACGACTGCACGTG
miR164-F	miR164	TCGGTGGAGAAGCAGGGCA
miR167-RTP	miR167	GTCGTATCCAGTGCAGGGTCCGAGGTATTCGCACTGGATACGACAAGATCAT
miR167-F	miR167	CGGTGAAGCTGCCAGCATGAT
miR172-RTP	miR172	GTCGTATCCAGTGCAGGGTCCGAGGTATTCGCACTGGATACGACATGCAGC
miR172-F	miR172	CGGAGAATCTTGATGATGCTGC
miR390-RTP	miR390	GTCGTATCCAGTGCAGGGTCCGAGGTATTCGCACTGGATACGACGGCGCTAT
miR390-F	miR390	CGCGGAAGCTCAGGAGGGATAG
miR396-RTP	miR396	GTCGTATCCAGTGCAGGGTCCGAGGTATTCGCACTGGATACGAC TCTCCCAC
miR396-F	miR396	TCGGGCTCAAGAAAGCTGTG
miR894-RTP	miR894	GTCGTATCCAGTGCAGGGTCCGAGGTATTCGCACTGGATACGAC TGGTGAAC
miR894-F	miR894	CGGGTTTCACGTCGGGTTCA
miR1088-RTP	miR1088	GTCGTATCCAGTGCAGGGTCCGAGGTATTCGCACTGGATACGAC ATGTGCTC
miR1088-F	miR1088	CGGCGGACGGAAGAAAGAG
miR4414-RTP	miR4414	GTCGTATCCAGTGCAGGGTCCGAGGTATTCGCACTGGATACGACTGAACCG
miR4414-F	miR4414	TGGAGCTGCTGACTCGTCG
miR7502-RTP	miR7502	GTCGTATCCAGTGCAGGGTCCGAGGTATTCGCACTGGATACGACTTCAGTC
miR7502-F	miR7502	CGTAACGGTAGAAGAAGGACTG
miR9666-RTP	miR9666	GTCGTATCCAGTGCAGGGTCCGAGGTATTCGCACTGGATACGACTCGCCAT
miR9666-F	miR9666	CGGTAGGGCTGUATGATGGCG
miRn7-RTP	miRn7	GTCGTATCCAGTGCAGGGTCCGAGGTATTCGCACTGGATACGACAGACACCT
miRn7-F	miRn7	CGGTTATTGTCGGACTAAGGTG
miRn8-RTP	miRn8	GTCGTATCCAGTGCAGGGTCCGAGGTATTCGCACTGGATACGACCTTTTGTC
miRn8-F	miRn8	TCGGTTGATGCAGTACGGAC
Universal R	mature miRNAs	TATCCAGTGCAGGGTCCGAGGTAT
U6-F	U6	CATCCGATAA AATTGGAACGA
U6-R	U6	TTTGTGCGTGTCATCCTTGCG
Table S4. Oligonucleotide primer sequences used for RLM-5’ RACE.
miRNA	Target gene	Sequence (5'-3')
miR171	Araip.27I5U.1	TTTGTTGCCATGAGTAACC
miR172	Araip.HRN64.1	GGACTTTGAACATAGTACAC
miR393	Araip.NRD2A.1	CCAGGGTTGGGTCCCAGCTC
Table S4. Oligonucleotide primer sequences used for new miRNA validation.
ID	miRNA or mRNA	Sequence (5'-3')
miRn1-RTP	miRn1	GTCGTATCCAGTGCAGGGTCCGAGGTATTCGCACTGGATACGACTCTTCCC
miRn1-F	miRn1	GGAGTGGGTTGGTTGGGAAG
miRn2-RTP	miRn2	GTCGTATCCAGTGCAGGGTCCGAGGTATTCGCACTGGATACGACTAGATGAT
miRn2-F	miRn2	TTCATTCCATACATCATCT
miRn3-RTP	miRn3	GTCGTATCCAGTGCAGGGTCCGAGGTATTCGCACTGGATACGACAATAGAG
miRn3-F	miRn3	AGGACACGGCGAATCCTCTAT
miRn7-RTP	miRn7	GTCGTATCCAGTGCAGGGTCCGAGGTATTCGCACTGGATACGACAGACACC
miRn7-F	miRn7	TTATTGTCGGACTAAGGTGT
miRn8-RTP	miRn8	GTCGTATCCAGTGCAGGGTCCGAGGTATTCGCACTGGATACGACCTTTTGT
miRn8-F	miRn8	CGTTGATGCAGTACGGAC
miRn11-RTP	miRn11	GTCGTATCCAGTGCAGGGTCCGAGGTATTCGCACTGGATACGACCCTGCAA
miRn11-F	miRn11	AGGTGCCGGTGCATTTGC
miRn12-RTP	miRn12	GTCGTATCCAGTGCAGGGTCCGAGGTATTCGCACTGGATACGACCAAATCTT
miRn12-F	miRn12	ATGAGCTCAGTTGAAGATT
miRn15-RTP	miRn15	GTCGTATCCAGTGCAGGGTCCGAGGTATTCGCACTGGATACGACATCGCC
miRn15-F	miRn15	TTGCTAGGATCGTTTGGCG
miRn17-RTP	miRn17	GTCGTATCCAGTGCAGGGTCCGAGGTATTCGCACTGGATACGACGATGCCC
miRn17-F	miRn17	AGGGCGTTATGTAGGGC
miRn18-RTP	miRn18	GTCGTATCCAGTGCAGGGTCCGAGGTATTCGCACTGGATACGACATCTCCT
miRn18-F	miRn18	TTGGTAGTAGAAGAAGGAG
miRn20a-RTP	miRn20a	GTCGTATCCAGTGCAGGGTCCGAGGTATTCGCACTGGATACGACTTAATGT
miRn20a-F	miRn20a	TTTGGAAATTCGGTACATT
miRn20b-RTP	miRn20b	GTCGTATCCAGTGCAGGGTCCGAGGTATTCGCACTGGATACGACTTAATGT
miRn20bF	miRn20b	CGTTTGGAAACTCGGTAC
miRn21-RTP	miRn21	GTCGTATCCAGTGCAGGGTCCGAGGTATTCGCACTGGATACGACTGATTTT
miRn21-F	miRn21	TTACGTGTACACAAAAAATC
miRn22-RTP	miRn22	GTCGTATCCAGTGCAGGGTCCGAGGTATTCGCACTGGATACGACCTTGCTT
miRn22-F	miRn22	CGTGAAAGTGGAATTAAAGC
miRn23-RTP	miRn23	GTCGTATCCAGTGCAGGGTCCGAGGTATTCGCACTGGATACGACCAGTCCAC
miRn23-F	miRn23	AACTTTATGTGAAGTGGAC
miRn24-RTP	miRn24	GTCGTATCCAGTGCAGGGTCCGAGGTATTCGCACTGGATACGACCATGTAC
miRn24-F	miRn24	CGTTTGGGTCTTGAGAGTAC
Table S4. Oligonucleotide primer sequences used for target gene expression.
Target gene ID	Sequence (5'-3')	mRNA	Target by miRNA
Araip.II3JP.1(SPL) FP	GTTTCCCTCTCGCTTCATCAC	Toatl mRNA	miR156/157
Araip.II3JP.1(SPL) RP	GATTGCGTTCACACAATGTTT	Toatl mRNA	miR156/157
Araip.II3JP.1(SPL) FP	CAAAGGCATGGCAACCAGTGG	Intact mRNA	miR156/157
Araip.II3JP.1(SPL) RP	TGTGATGAAGCGAGAGGGAAAC	Intact mRNA	miR156/157
Araip.D25HB.1(NAC) FP	CCACATAATGGAGCCTAAGTT	Toatl mRNA	miR164
Araip.D25HB.1(NAC) RP	GCCTGTGTCATCATAGCAGCT	Toatl mRNA	miR164
Araip.D25HB.1(NAC) FP	CCAACAACAACAACCTCAAACC	Intact mRNA	miR164
Araip.D25HB.1(NAC) RP	GTTGGTAGGGAATAACTTAGGCT	Intact mRNA	miR164
Araip.7M6VI.1(PPRP) FP	TTCAGACACAGGGTTTACAGC	Toatl mRNA	miR167
Araip.7M6VI.1(PPRP) RP	CATTCCCTCTGCAGAATTGCCT	Toatl mRNA	miR167
Araip.7M6VI.1(PPRP) FP	GGCCTTGCTTGATTGCCCCGAT	Intact mRNA	miR167
Araip.7M6VI.1(PPRP) RP	CAGTCCTCCCAATCTTCAAAC	Intact mRNA	miR167
Araip.Y07A4.1(AP2) FP	CTGAGATTTCTGATTGGCACCT	Toatl mRNA	miR172
Araip.Y07A4.1(AP2) RP	TGTCGAGAATGTCAACCACGC	Toatl mRNA	miR172
Araip.Y07A4.1(AP2) FP	TCGCCTGCCATCTTTCCAAC	Intact mRNA	miR172
Araip.Y07A4.1(AP2) RP	CGCCAATCAGTGACTGAATTAT	Intact mRNA	miR172
Araip.6YN77.1(GRF) FP	CTGCCATGAACACAAGAATGTT	Toatl mRNA	miR396
Araip.6YN77.1(GRF) RP	GTCACAACTCCAAATTCATGG	Toatl mRNA	miR396
Araip.6YN77.1(GRF) FP	GAAGTACTGCGAGCGTCACATG	Intact mRNA	miR396
Araip.6YN77.1(GRF) RP	GAGTTAGAAGTGGTGGTTGTGGT	Intact mRNA	miR396
Araip.6BJ8Z.1(PPRP) FP	TCAGACAACTCTGCAGCATG	Toatl mRNA	miR1088
Araip.6BJ8Z.1(PPRP) RP	AATCAAACCACAGCATAATT	Toatl mRNA	miR1088
Araip.6BJ8Z.1(PPRP) FP	TTGTGCCCCTCATTGGTTCCT	Intact mRNA	miR1088
Araip.6BJ8Z.1(PPRP) RP	CTAGCAACTCCAATATCACCGC	Intact mRNA	miR1088
Actin FP	GTCATCGTCATCCTCTTCTC
Actin RP	CATTCCTGTTCCATTGTCAC
